# Supplementary material for: Prevalent and diverse new plasmid-encoded heavy metal and antimicrobial resistance in Klebsiella strains isolated from hospital wastewater
Source: Front Cell Infect Microbiol. 2025 Nov 25;15:1653886. doi: 10.3389/fcimb.2025.1653886 (PMC12685809; doi:10.3389/fcimb.2025.1653886)
Supplement: Supplementary file 1 [file Table1.xlsx]

## Sheet: Sheet1
Supplementary Table 1 Plasmids in isolated Klebsiella strains.
Strain	Plasmid	Length (bp)	Circularity	Copy number	New plasmid	Plasmid type	ARGs	LIN code
1-74								cgST:363 LIN code:0,0,109,1,27,0,0,0,0,0
	pKP174-1	189989	Y	1	N	IncHI1B/IncFIB(K)	bleO, floR, tet(A), catA2, mph(A), sul1, qacE, qnrA1, sul1, qacEΔ1, aadA5, dfrA17, aac(3)-Iid
	pKP174-2	123073	Y	1	N	IncFIA(HI1)/IncFII(K)	mcr-8.1, aph(6)-Id, aph(3'')-Ib, toprJ1-tmexCD1
	pKP174-3	25266	Y	5	Y	IncX1	fosA3, blaTEM-1, rmtB1, ble, aph(3')-Iia
	pKP174-4	7582	Y	7	N	Col440I
	pKP174-5	4167	Y	27	N	Col440I
1-76								cgST:11622 LIN code:2,1,90,0,0,0,0,0,0,0
	pKQ176-1	49689	Y	1	Y	IncFIA(HI1)
	pKQ176-2	14319	Y	4	N	Col440I
	pKQ176-3	9477	Y	6	N
	pKQ176-4	9182	Y	2	N	Col440I
	pKQ176-5	1988	N	2	N
2-28								cgST:4994 LIN code:2,1,3,0,1,0,0,0,0,0
	pKQ228-1	292187	Y	1	Y		mph(A), sul1,qacE, blaDHA-1, qnrB4, sul1, qacEΔ1, arr-3, catB3, blaNDM-1,ble, sul1, qacEΔ1, aadA16, dfrA27, arr-3, aac(6')-Ib-cr5
	pKQ228-2	205454	Y	1	Y	IncFIB(K)
	pKQ228-3	9158	Y	10	N	Col440I
2-55								cgST:38913 LIN code:0,0,109,15,12,0,1,0,0,0
	pKP255-1	193581	Y	1	Y	IncFIB(K)	sul1, qacEΔ1, aadA2
	pKP255-2	136783	Y	1	Y	IncR/IncFII
2-59								cgST:37406 LIN code:0,0,197,0,4,0,10,0,7,0
	pKP259-1	197023	Y	1	N	IncHI1B/IncFIB(K)	floR, sul2, aph(6)-Id, aph(3'')-Ib, catA1, tet(D)
	pKP259-2	41618	Y	2	Y	IncR	aph(3')-Ia, sul1, qacEΔ1, aadA2, dfrA27, qnrS, blaTEM-1, aph(3')-Ia, sul1, qacEΔ1, aadA2, dfrA27, qnrS, blaTEM-1
	pKP259-3	16664	Y	1	N	Col440I
2-61								cgST:6396 LIN code:0,0,137,11,18,0,0,0,0,0;cgST:15097 LIN code:0,0,137,11,24,0,0,0,0,0
	pKP261-1	97068	Y	1	N	IncQ1/IncFII(K)	qnrS1, blaCTX-M-3, blaTEM-1, floR, tet(A), mph(A), sul1, qacE, qnrB91, sul1, qacEΔ1, aadA16, dfrA27, arr-3, aac(6')-Ib-cr5, aac(3)-IId, aph(3')-Ia, aph(6)-Id, aph(3'')-Ib, sul2
	pKP261-2	25479	Y	1	N	Col440I
	pKP261-3	4670	Y	38	Y
	pKP261-4	4592	Y	9	N	Col440I
2-65								cgST:19237 LIN code:0,0,126,0,0,1,1,0,0,0
		5436423	Y	1
	pKP265-1	162909	Y	1	N	IncFIB(K)/IncFII(K)	tet(A), dfrA1, qacEΔ1, sul1
	pKP265-2	92621	Y	1	N
	pKP265-3	56967	Y	1	N	IncR	aac(6')-Ib-cr5, blaOXA-1, catB3, arr-3, qacEΔ1, sul1, qnrB4, blaDHA-1, qacE, sul1, mph(A), aph(3')-Ia
2-67								cgST:12984 LIN code:0,0,220,0,0,0,6,0,0,0
	pKP267-1	131520	Y	1	N	IncFII(K)	aph(3')-Ia, mph(E), msr(E), armA, sul1, qacE, blaDHA-1, qnrB4, floR, sul2, aph(4)-Ia, aac(3)-IVa, sul3, qacL, aadA1, cmlA1, aadA2
	pKP267-2	109698	Y	1	Y	IncFIB(pKPHS1)
	pKP267-3	14429	Y	4	N	Col440I
2-70								cgST:38998 LIN code:0,0,220,7,14,0,0,2,0,0
	pKP270-1	138390	Y	1	N	IncFIB(K)
	pKP270-2	6066	Y	13	Y
2-77								cgST:48047 LIN code:0,0,237,0,0,0,2,0,0,0
		5215343	Y	1
	pKP277-1	212667	Y	1	N	IncFIB(K)
3-2								cgST:34898 LIN code:0,0,0,0,2,0,0,31,0,0
	pKP32-1	221956	Y	1	N	IncFIB(K)/IncFII(K)	aac(6')-Ib-cr5, blaOXA-1, catB3, aph(3')-Ia, aac(6')-Ib-cr5, blaOXA-1, catB3, aph(3')-Ia, sul1, qacEΔ1, aadA2, dfrA12, blaTEM-1, blaCTX-M-15
3-3								cgST:34898 LIN code:0,0,0,0,2,0,0,31,0,0
	pKP33-1	215127	Y	1	N	IncFIB(K)/IncFII(K)	aac(6')-Ib-cr5, blaOXA-1, catB3, aph(3')-Ia, sul1, qacEΔ1, aadA2, dfrA12, blaTEM-1, blaCTX-M-15
3-71								cgST:38814 LIN code:0,0,57,1,0,0,3,1,0,0
	pKP371-1	207124	Y	1	N	IncFIB(K)
	pKP371-2	110857	Y	1	N	IncFIB(pKPHS1)
3-74								cgST:21304 LIN code:0,0,32,2,6,0,0,0,0,0
	pKP374-1	229377	Y	1	Y	IncFIB(K)/IncFII
	pKP374-2	197333	Y	1	Y	IncA/C
	pKP374-3	111762	Y	1	N
	pKP374-4	58399	Y	1	Y	IncR
	pKP374-5	55910	Y	2	Y	IncN
	pKP374-6	9594	Y	13	N
	pKP374-7	6516	Y	16	N
	pKP374-8	6293	Y	20	N
	pKP374-9	4993	Y	41	Y
3-82								cgST:4990 LIN code:2,1,34,0,0,0,0,0,0,0
	pKQ382-1	221322	Y	1	Y	IncFIB(K)	aph(3'')-Ib, aph(6)-Id
	pKQ382-2	123945	Y	1	Y	IncFII(K)
	pKQ382-3	20202	Y	2	N
	pKQ382-4	3624	N	41	N
	pKQ382-5	2875	N	2	N
	pKQ382-6	2317	Y	15	N	Col440I
3-88								cgST:13282 LIN code:2,0,0,1,3,0,0,0,0,0
	pKQ388-1	275631	Y	1	Y	IncFIB(Mar)
	pKQ388-2	192455	Y	1	N
	pKQ388-3	125028	Y	1	Y	IncX3/IncFII(Yp)	blaSHV-12
	pKQ388-4	97708	Y	1	Y	IncA/C	tet(B), catA1
	pKQ388-5	74493	Y	1	Y
	pKQ388-6	38930	N	1	Y	IncFIB(K)
	pKQ388-7	36134	Y	1	N	IncP6	blaTEM, blaKPC-2
	pKQ388-8	15959	Y	1	N
	pKQ388-9	15850	Y	1	N	Col440I
	pKQ388-10	7746	Y	3	N
	pKQ388-11	7084	N	1	N
	pKQ388-12	3092	N	1	N
	pKQ388-13	2892	Y	9	N
3-90								cgST:24568 LIN code:0,0,137,11,39,0,0,0,0,0
	pKP390-1	193500	Y	1	N	IncHI1B/IncFIB(K)
	pKP390-2	136403	Y	1	N	IncR/IncFII
3-92								cgST:26445 LIN code:0,0,105,2,0,0,2,17,41,0
	pKP392-1	166862	Y	1	N	IncFII(pHN7A8)/IncR
	pKP392-2	110409	Y	1	N	IncFIB(pKPHS1)	blaCTX-M-65, blaTEM-1, blaKPC-2, rmtB1, fosA3
	pKP392-3	89422	Y	1	Y
	pKP392-4	5596	Y	41	N	ColRNAI
3-103								cgST:9167 LIN code:0,0,158,8,0,0,8,0,0,1
	pKP3103-1	58581	Y	2	N	IncL/M(pOXA-48)
4-30								cgST:39036 LIN code:0,0,54,7,2,1,0,0,0,0
	pKP430-1	140258	Y	1	Y	IncFIB(K)/ IncFII(K)
4-33								cgST:38947 LIN code:0,0,0,0,2,0,0,0,0,0
	pKP433-1	219033	Y	1	N	IncFIB(K)/IncFII(K)	mph(A), sul1, qacEΔ1, aadA2, dfrA12, blaTEM-1, blaCTX-M-15, aph(3')-Ia, tet(A)
4-55								cgST:10919 LIN code:0,0,678,0,0,0,0,0,0,0
	pKP455-1	218047	Y	1	Y	IncFIB(K)	catA1, tet(A)
	pKP455-2	60396	Y	7	Y	IncN
4-57								cgST:50375 LIN code:0,0,1442,1,0,0,0,0,0,0
	pKP457-1	60416	Y	4	Y
	pKP457-2	16899	Y	1	N
	pKP457-3	3971	Y	87	N
	pKP457-4	3344	Y	56	N
	pKP457-5	1257	N	10	N	IncN
	pKP457-5	937	N	1	N	IncFIB(K)
4-58								cgST:15182 LIN code:0,0,0,0,2,0,72,0,0,0
	pKP458-1	118390	Y	1	Y	IncQ1/IncFIA(HI1)/IncFII(K)	qnrS1, blaCTX-M-3, blaTEM-1, floR, tet(A), mph(A), sul1, qacEΔ1, aadA16, dfrA27, arr-3, aac(6')-Ib-cr5, aac(3)-IId, aph(3')-Ia, aph(6)-Id, aph(3'')-Ib, sul2, mcr-8.1
	pKP458-2	110371	Y	1	N	IncFIB(pKPHS1)
	pKP458-3	9092	Y	1	N		tet(A)
